# Supplementary material for: Winter Rains Support Butterfly Diversity, but Summer Monsoon Rainfall Drives Post-Monsoon Butterfly Abundance in the Arid Southwest of the US
Source: Insects. 2023 Dec 21;15(1):5. doi: 10.3390/insects15010005 (PMC10816195; doi:10.3390/insects15010005)
Supplement: Supplementary file 1 [file insects-15-00005-s001.zip]

Archive with 1 entries (1 files):
- insects-2732156-supplementary.pdf
